# Supplementary material for: Cushioned Footwear Effect on Pain and Gait Characteristics of Individuals with Knee Osteoarthritis: A Double-Blinded 3 Month Intervention Study
Source: Sensors (Basel). 2023 Jan 26;23(3):1375. doi: 10.3390/s23031375 (PMC9920540; doi:10.3390/s23031375)
Supplement: Supplementary file 1 [file sensors-23-01375-s001.zip]

Archive with 1 entries (1 files):
- sensors-2110352-supplementary.pdf
